# Supplementary material for: Poly(vinyl alcohol)-Controlled Spreading and Film Formation of Poly(3-hexylthiophene-2,5-diyl) at Liquid Interfaces: Influence of PVA Molecular Weight, Degree of Hydrolysis, and Concentration
Source: Polymers (Basel). 2026 Jul 7;18(13):1674. doi: 10.3390/polym18131674 (PMC13364423; doi:10.3390/polym18131674)
Supplement: Supplementary file 1 [file polymers-18-01674-s001.zip]

Archive with 1 entries (1 files):
- polymers-4398572-supplementary.pdf
